# Supplementary material for: High GUD Incidence in the Early 20th Century Created a Particularly Permissive Time Window for the Origin and Initial Spread of Epidemic HIV Strains
Source: PLoS One. 2010 Apr 1;5(4):e9936. doi: 10.1371/journal.pone.0009936 (PMC2848574; doi:10.1371/journal.pone.0009936)
Supplement: Table S4 — Summary of the simulations outcomes for the four historical scenarios. (0.04 MB XLS) [file pone.0009936.s005.xls]

## Sheet: Sheet1
Scenario Code	LTC>=3	LTC>=5	LTC>=10	Max LTC	DE=52	CNI>10	CNI>100	Max CNI
vil_def	0	0	0	1	0	0	0	2
k19_def	100	81	68	20	73	89	68	1434
k29_def	65	49	32	16	37	52	30	1505
k58_def	20	10	2	11	5	18	6	265
vil_NCV_0	NA
k19_NCV_0	62	20	7	11	13	38	1	135
k29_NCV_0	36	12	1	10	5	23	0	91
k58_NCV_0	2	1	0	5	0	2	0	21
vil_NCV_8	NA
k19_NCV_8	272	255	252	19	254	256	252	3752
k29_NCV_8	174	160	154	21	157	166	154	7202
k58_NCV_8	62	44	34	16	37	52	37	2096
vil_NSA_2	0	0	0	1	0	0	0	2
k19_NSA_2	327	311	303	26	306	312	301	4878
k29_NSA_2	280	257	246	30	251	259	242	11889
k58_NSA_2	114	67	26	14	49	70	19	449
vil_MTP_0.43	0	0	0	1	0	0	0	2
k19_MTP_0.43	64	35	18	14	27	46	21	660
k29_MTP_0.43	47	30	9	14	17	38	11	332
k58_MTP_0.43	11	3	0	6	1	9	1	126
vil_AM_4	0	0	0	1	0	0	0	2
k19_AM_4	33	14	4	12	6	26	6	314
k29_AM_4	19	7	2	10	4	21	1	112
k58_AM_4	4	1	0	5	0	6	0	49
vil_AM_26	0	0	0	1	0	0	0	2
k19_AM_26	191	159	147	21	153	166	144	3082
k29_AM_26	132	107	89	22	99	116	84	6564
k58_AM_26	48	23	10	15	17	32	19	2326
vil_NCPC_150	NA
k19_NCPC_150	104	67	36	15	51	80	22	532
k29_NCPC_150	59	31	11	12	18	44	4	139
k58_NCPC_150	14	4	0	6	0	14	0	31
vil_EC_0.01	0	0	0	1	0	0	0	2
k19_EC_0.01	107	86	78	18	82	97	76	1721
k29_EC_0.01	83	48	34	18	39	63	33	1639
k58_EC_0.01	21	4	0	8	1	14	1	171
vil_RPC_high	0	0	0	1	0	0	0	2
k19_RPC_high	135	116	105	18	108	119	103	1885
k29_RPC_high	69	53	31	18	46	63	34	1621
k58_RPC_high	23	12	3	13	8	18	5	347
vil_chr	0	0	0	1	1000	0	0	2
k19_chr	161	124	88	18	1000	147	99	1592
k29_chr	110	72	33	17	1000	104	44	1947
k58_chr	23	7	2	12	1000	18	2	216
Table S4. Summary of simulation outcomes for the four historical scenarios (1000 simulation runs for each parameter combination). In addition to the default parameter settings, we ran simulations with variations in selected parameters that had discrepant reported estimates or no direct empirical estimates.
