# Supplementary material for: High GUD Incidence in the Early 20th Century Created a Particularly Permissive Time Window for the Origin and Initial Spread of Epidemic HIV Strains
Source: PLoS One. 2010 Apr 1;5(4):e9936. doi: 10.1371/journal.pone.0009936 (PMC2848574; doi:10.1371/journal.pone.0009936)
Supplement: Table S5 — Summary of simulation outcomes for combinatorial variants of the Kinshasa 1919 scenario. (0.05 MB XLS) [file pone.0009936.s006.xls]

## Sheet: Supplementary Table V1
Scenario Code	LTC>=3	LTC>=5	LTC>=10	Max LTC	DE=52	CNI>10	CNI>100	Max CNI
vil_def	0	0	0	1	0	0	0	2
k19_def	100	81	68	20	73	89	68	1434
k29_def	65	49	32	16	37	52	30	1505
k58_def	20	10	2	11	5	18	6	265
vil_NCV_0	NA
k19_NCV_0	62	20	7	11	13	38	1	135
k29_NCV_0	36	12	1	10	5	23	0	91
k58_NCV_0	2	1	0	5	0	2	0	21
vil_NCV_8	NA
k19_NCV_8	272	255	252	19	254	256	252	3752
k29_NCV_8	174	160	154	21	157	166	154	7202
k58_NCV_8	62	44	34	16	37	52	37	2096
vil_NSA_2	0	0	0	1	0	0	0	2
k19_NSA_2	327	311	303	26	306	312	301	4878
k29_NSA_2	280	257	246	30	251	259	242	11889
k58_NSA_2	114	67	26	14	49	70	19	449
vil_MTP_0.43	0	0	0	1	0	0	0	2
k19_MTP_0.43	64	35	18	14	27	46	21	660
k29_MTP_0.43	47	30	9	14	17	38	11	332
k58_MTP_0.43	11	3	0	6	1	9	1	126
vil_AM_4	0	0	0	1	0	0	0	2
k19_AM_4	33	14	4	12	6	26	6	314
k29_AM_4	19	7	2	10	4	21	1	112
k58_AM_4	4	1	0	5	0	6	0	49
vil_AM_26	0	0	0	1	0	0	0	2
k19_AM_26	191	159	147	21	153	166	144	3082
k29_AM_26	132	107	89	22	99	116	84	6564
k58_AM_26	48	23	10	15	17	32	19	2326
vil_NCPC_150	NA
k19_NCPC_150	104	67	36	15	51	80	22	532
k29_NCPC_150	59	31	11	12	18	44	4	139
k58_NCPC_150	14	4	0	6	0	14	0	31
vil_EC_0.01	0	0	0	1	0	0	0	2
k19_EC_0.01	107	86	78	18	82	97	76	1721
k29_EC_0.01	83	48	34	18	39	63	33	1639
k58_EC_0.01	21	4	0	8	1	14	1	171
vil_RPC_high	0	0	0	1	0	0	0	2
k19_RPC_high	135	116	105	18	108	119	103	1885
k29_RPC_high	69	53	31	18	46	63	34	1621
k58_RPC_high	23	12	3	13	8	18	5	347
vil_chr	0	0	0	1	1000	0	0	2
k19_chr	161	124	88	18	1000	147	99	1592
k29_chr	110	72	33	17	1000	104	44	1947
k58_chr	23	7	2	12	1000	18	2	216

## Sheet: Sheet1
Scenario Code				LTC>=3	LTC>=5	LTC>=10	Max LTC	DE=52	CNI>10	CNI>100	Max CNI
dG	dP	dSR	dC	100	81	68	20	73	89	68	1434
dG	dP	dSR	c	105	81	62	16	73	90	61	906
dG	dP	dSR	nc	124	96	87	19	88	109	87	2753
dG	dP	dSR	dCv	115	86	77	18	83	95	75	1761
dG	dP	sr	dC	66	49	32	14	45	59	45	774
dG	dP	sr	c	61	48	13	13	34	56	32	495
dG	dP	sr	nc	59	52	38	15	49	57	50	1367
dG	dP	sr	dCv	58	48	27	14	47	57	47	864
dG	p	dSR	dC	180	160	90	16	145	162	144	344
dG	p	dSR	c	133	115	43	14	101	123	89	257
dG	p	dSR	nc	188	165	109	14	162	170	161	463
dG	p	dSR	dCv	177	157	86	14	148	164	141	317
dG	p	sr	dC	111	71	0	6	21	107	62	193
dG	p	sr	c	117	75	0	5	24	115	24	141
dG	p	sr	nc	121	85	0	5	25	118	104	273
dG	p	sr	dCv	138	90	0	7	20	137	63	180
g	dP	dSR	dC	4	0	0	4	0	0	0	8
g	dP	dSR	c	0	0	0	2	0	0	0	5
g	dP	dSR	nc	6	0	0	4	0	0	0	8
g	dP	dSR	dCv	4	0	0	4	0	0	0	10
g	dP	sr	dC	1	0	0	3	0	0	0	5
g	dP	sr	c	2	0	0	3	0	0	0	6
g	dP	sr	nc	3	0	0	3	0	0	0	10
g	dP	sr	dCv	6	0	0	3	0	3	0	13
g	p	dSR	dC	0	0	0	2	0	0	0	5
g	p	dSR	c	0	0	0	2	0	0	0	5
g	p	dSR	nc	2	0	0	4	0	0	0	10
g	p	dSR	dCv	2	0	0	4	0	1	0	23
g	p	sr	dC	1	0	0	3	0	0	0	6
g	p	sr	c	0	0	0	2	0	0	0	4
g	p	sr	nc	3	0	0	3	0	0	0	9
g	p	sr	dCv	1	0	0	3	0	1	0	16
Table S5. Summary of simulation outcomes for combinatorial variants of the Kinshasa 1919 scenario. To assess the maximal potential effect of circumcision, we also included a variant with no circumcision (in addition to 70% default and 100% universal circumcision). Furthermore, default circumcision prevalence was also tested with the higher estimate for the protective effect of circumcision. All c…
