# Supplementary material for: High GUD Incidence in the Early 20th Century Created a Particularly Permissive Time Window for the Origin and Initial Spread of Epidemic HIV Strains
Source: PLoS One. 2010 Apr 1;5(4):e9936. doi: 10.1371/journal.pone.0009936 (PMC2848574; doi:10.1371/journal.pone.0009936)
Supplement: Text S3 — Source code of the simulations. (0.03 MB ZIP) [file pone.0009936.s009.zip]

Archive with 14 entries (14 files):
- default.par
- kinshasa1919.par
- kinshasa1929.par
- kinshasa1958.par
- village.par
- callsim.pl
- callsim_k19.pl
- plot_k19.r
- plot_main.r
- sim.r
- table_k19.r
- table_sa.r
- gpl.txt
- readme.txt
