# Supplementary material for: High GUD Incidence in the Early 20th Century Created a Particularly Permissive Time Window for the Origin and Initial Spread of Epidemic HIV Strains
Source: PLoS One. 2010 Apr 1;5(4):e9936. doi: 10.1371/journal.pone.0009936 (PMC2848574; doi:10.1371/journal.pone.0009936)
Supplement: Text S3 — Source code of the simulations. (0.03 MB ZIP) [file pone.0009936.s009.zip › default.par]

##########################################################
# Default values for all scenario-independent parameters #
##########################################################

# simulation parameters

initial.steps <- 300
n.sims <- 1000
allow.chronic <- FALSE # the default is not to allow transmission in the chronic phase
introduce.to.csw <- FALSE # the default is to introduce the first virus into a randomly selected male

### Demographic parameters
annual.links.married.females <- 0.2
annual.links.single.females <- 1.5
duration.short.links <- 52
annual.links.with.CSW <- 2
annual.links.males <- 3
contacts.per.week.short <- 0.24
mean.partners.csw = 600

contacts.per.week.couples <- 2

# HIV parameters
duration.HIV = 12 # length of acute HIV infection in weeks
acute.multiplier <- 10
max.transmission.prob <- 0.9

# Rates for chronic infection with current HIV

chronic.tr.prob.m2f.maleGUD.femaleGUD <- 0.43
chronic.tr.prob.m2f.maleGUD.femalenoGUD <- 0.04  
chronic.tr.prob.m2f.malenoGUD.femaleGUD <- 0.07  
chronic.tr.prob.m2f.malenoGUD.femalenoGUD <- 0.001
chronic.tr.prob.f2m.maleGUD.femaleGUD.circumcised <- 0.43
chronic.tr.prob.f2m.maleGUD.femaleGUD.notcircumcised <- 0.43
chronic.tr.prob.f2m.maleGUD.femalenoGUD.circumcised <- 0.023  
chronic.tr.prob.f2m.maleGUD.femalenoGUD.notcircumcised <- 0.023
chronic.tr.prob.f2m.malenoGUD.femaleGUD.circumcised <- 0.04  
chronic.tr.prob.f2m.malenoGUD.femaleGUD.notcircumcised <- 0.43
chronic.tr.prob.f2m.malenoGUD.femalenoGUD.circumcised <- 0.001

chronic.tr.prob.f2m.malenoGUD.femalenoGUD.notcircumcised <- 0.0025

# GUD parameters

duration.gud <- 10 # length of infectious period with gud
