# Supplementary material for: High GUD Incidence in the Early 20th Century Created a Particularly Permissive Time Window for the Origin and Initial Spread of Epidemic HIV Strains
Source: PLoS One. 2010 Apr 1;5(4):e9936. doi: 10.1371/journal.pone.0009936 (PMC2848574; doi:10.1371/journal.pone.0009936)
Supplement: Text S3 — Source code of the simulations. (0.03 MB ZIP) [file pone.0009936.s009.zip › kinshasa1929.par]

### Parameters for Kinshasa in 1929

fraction.circumcised <- 0.8
prevalence.gud.csw <- 0.1
prevalence.gud.femmes.libres <- 0.05
prevalence.gud.single.females <- prevalence.gud.married.females <- 0.02
prevalence.gud.males <- 0.01

couples <- 2923
single.males <- 28894
femmes.libres <- 6049
single.females <- 1109
