# Supplementary material for: High GUD Incidence in the Early 20th Century Created a Particularly Permissive Time Window for the Origin and Initial Spread of Epidemic HIV Strains
Source: PLoS One. 2010 Apr 1;5(4):e9936. doi: 10.1371/journal.pone.0009936 (PMC2848574; doi:10.1371/journal.pone.0009936)
Supplement: Text S3 — Source code of the simulations. (0.03 MB ZIP) [file pone.0009936.s009.zip › village.par]

### Parameters for a large pre-colonial settlement with uncircumcised population

fraction.circumcised <- 0
prevalence.gud.csw <- 0
prevalence.gud.single.females <- 0
prevalence.gud.femmes.libres <- 0
prevalence.gud.married.females <- 0
prevalence.gud.males <- 0

couples <- 450  # 90% of the 500 sexually active adult females are married
single.males <- 50 # polygyny is ignored
single.females <- 50
femmes.libres <- 0

# overwrite CSW parameter to exclude CSWs
annual.links.with.CSW <- 0
