# Supplementary material for: High GUD Incidence in the Early 20th Century Created a Particularly Permissive Time Window for the Origin and Initial Spread of Epidemic HIV Strains
Source: PLoS One. 2010 Apr 1;5(4):e9936. doi: 10.1371/journal.pone.0009936 (PMC2848574; doi:10.1371/journal.pone.0009936)
Supplement: Text S3 — Source code of the simulations. (0.03 MB ZIP) [file pone.0009936.s009.zip › callsim.pl]

#!/usr/bin/perl -w

# This script runs simulations of HIV emergence for four historical scenarios, with varying
# combinations of relevant factors to allow for a sensitivity analysis.
# The script generates the appropriate parameter files for all 40 cases by concatenating
# scenario specific and general default parameters, then adding lines to overwrite parameters
# that are varied. It then calls sim.r with each parameter setting.

# Needs default.par, .par files for each historical scenario, and sim.r in the same directory.

%abbr = (   # abbreviations
    "kinshasa1929" => 	"k29",
    "kinshasa1958" => "k58",
    "kinshasa1919" => "k19",
    "village" => "vil",
);

@scenario = ("village","kinshasa1919","kinshasa1929","kinshasa1958");

@case = ("def","NCV_0","NCV_8","NSA_2","MTP_0.43","AM_4","AM_26","NCPC_150","EC_0.01","RPC_high","chr");

# Check for completed scenarios stored in .result files.
@finished = <*.result>;

foreach (@scenario) {
  $scenario = $_;
  $sfile = $scenario . ".par";
  
  foreach (@case) {
   $casename = $abbr{$scenario} . "_" . $_;
   $exists = grep /$casename/, @finished;
   unless ($exists) {

    $parfile = $casename . ".par";
    system "copy /B /Y default.par+$sfile $parfile";
    
    open(PARFILE, ">>$parfile");
    select(PARFILE);
    
    print "\n\n";
    print "# Parameters deviating from the default (overwrite)\n";
    print "###################################################\n\n";

    OVERWRITE: {
        if ($_ eq "NCV_0") { print "annual.links.with.CSW <- 0\n"; last OVERWRITE; }
        if ($_ eq "NCV_8") { print "annual.links.with.CSW <- 8\n"; last OVERWRITE; }
        if ($_ eq "NSA_2") { print "contacts.per.week.short <- 2\n"; last OVERWRITE; }
        if ($_ eq "MTP_0.43") { print "max.transmission.prob <- 0.43\n"; last OVERWRITE; }
        if ($_ eq "AM_4") { print "acute.multiplier <- 4\n"; last OVERWRITE; }
        if ($_ eq "AM_26") { print "acute.multiplier <- 26\n"; last OVERWRITE; }
        if ($_ eq "NCPC_150") { print "mean.partners.csw <- 150\n"; last OVERWRITE; }
        if ($_ eq "EC_0.01") { print "chronic.tr.prob.f2m.malenoGUD.femalenoGUD.notcircumcised <- 0.01\n"; last OVERWRITE; }
        if ($_ eq "RPC_high") {
           print "annual.links.males <- 4.5\n";
           print "duration.short.links <- 26\n";
           last OVERWRITE;
        }
        if ($_ eq "chr") { print "allow.chronic <- TRUE\n"; last OVERWRITE; }
        
    }

    
    close PARFILE;
    
    system "Rterm.exe --no-restore --no-save parfile=$parfile < sim.r";


   } # end of $exist conditional
  } # end of case loop
  
} # end of scenario loop  
