# Supplementary material for: High GUD Incidence in the Early 20th Century Created a Particularly Permissive Time Window for the Origin and Initial Spread of Epidemic HIV Strains
Source: PLoS One. 2010 Apr 1;5(4):e9936. doi: 10.1371/journal.pone.0009936 (PMC2848574; doi:10.1371/journal.pone.0009936)
Supplement: Text S3 — Source code of the simulations. (0.03 MB ZIP) [file pone.0009936.s009.zip › callsim_k19.pl]

#!/usr/bin/perl -w

# This script runs simulated scenarios of HIV emergence obtained by changing one or more
# assumptions of the Kinshasa 1919 scenario. The script generates the appropriate parameter files
# for all 31 scenarios and then calls sim.r with these files.

# Needs default.par and sim.r in the same directory.
# Note: the defaults for the K19 scenario are "hard-wired" in this implementation for simplicity.

# Check for completed scenarios stored in .result files.
@finished = <*.result>;

# Capital letters denote the k29 defaults, small letters denote the variants

@population = ("p","dP");  # note that for this scenario, a 10-fold reduced pop is close to the village default
@sexratio = ("dSR","sr");
@GUD = ("dG","g");
@circumcision = ("dC","c","nc","dCv");

foreach (@population) {
  $population = $_;
  foreach (@sexratio) {
    $sexratio = $_;
    foreach (@GUD) {
      $GUD = $_;
      foreach (@circumcision) {
        $circumcision = $_;
        
        $case = $population . "_$sexratio" . "_$GUD" . "_$circumcision";
        
        unless ($case eq "dP_dSR_dG_dC") {
         $exists = grep /$case/, @finished;
         unless ($exists) {
          
          $parfile = "k19_$case" . ".par";
          system "copy /B /Y default.par $parfile";
    
          open(PARFILE, ">>$parfile");
          select(PARFILE);
          
          print "# Scenario specific parameters (with variations)\n";
          print "################################################\n\n";
          
          # total/no circumcision
          if ($circumcision eq "c") {print "fraction.circumcised <- 1\n";}
          if ($circumcision eq "dC") {print "fraction.circumcised <- 0.7\n";}
          if ($circumcision eq "nc") {print "fraction.circumcised <- 0\n";}
          if ($circumcision eq "dCv") {
            print "fraction.circumcised <- 0.7\n";
            print "chronic.tr.prob.f2m.malenoGUD.femalenoGUD.notcircumcised <- 0.01\n";
          }  

          # no GUD
          if ($GUD eq "g") {
            print "prevalence.gud.csw <- 0\n";
            print "prevalence.gud.single.females <- 0\n";
            print "prevalence.gud.femmes.libres <- 0\n";
            print "prevalence.gud.married.females <- 0\n";
            print "prevalence.gud.males <- 0\n";
          }

          if ($GUD eq "dG") {
            print "prevalence.gud.csw <- 0.15\n";
            print "prevalence.gud.femmes.libres <- 0.075\n";
            print "prevalence.gud.single.females <- prevalence.gud.married.females <- 0.03\n";
            print "prevalence.gud.males <- 0.015\n";
          }
          
          # balanced sex ratio
          if ($sexratio eq "dSR") {
            $couples = 947;
	    $single_males = 7851;
	    $femmes_libres = 1959;
	    $single_females = 359;
	  }  

          if ($sexratio eq "sr") { # this implements a balanced sex ratio with 90% of the adult population married
            $couples = 5428;
	    $single_males = 603;
	    $single_females = 603;
	    $femmes_libres = 0;
	  }  

          
          # 10-fold reduced population
          if ($population eq "p") {
            $couples = int $couples/10;
	    $single_males = int $single_males/10;
	    $femmes_libres = int $femmes_libres/10;
	    $single_females = int $single_females/10;
          
          }

          # 40-fold reduced population
          if ($population eq "sp") {
            $couples = int $couples/40;
	    $single_males = int $single_males/40;
	    $femmes_libres = int $femmes_libres/40;
	    $single_females = int $single_females/40;
          
          }
          
          print "couples <- $couples\n";
	  print "single.males <- $single_males\n";
	  print "femmes.libres <- $femmes_libres\n";
	  print "single.females <- $single_females\n";
                 
          close PARFILE;
    
          system "Rterm.exe --no-restore --no-save parfile=$parfile < sim.r";
        
        }} # end of 2 unless conditionals

}}}} # end of cases loops
