# Supplementary material for: High GUD Incidence in the Early 20th Century Created a Particularly Permissive Time Window for the Origin and Initial Spread of Epidemic HIV Strains
Source: PLoS One. 2010 Apr 1;5(4):e9936. doi: 10.1371/journal.pone.0009936 (PMC2848574; doi:10.1371/journal.pone.0009936)
Supplement: Text S3 — Source code of the simulations. (0.03 MB ZIP) [file pone.0009936.s009.zip › plot_k19.r]

# Script used to generate Fig6 of Sousa et al. #
################################################

scenario <- c("k19_def","k19_p_dSR_dG_dC","k19_dP_sr_dG_dC","k19_dP_dSR_g_dC","k19_dP_dSR_dG_c")
plotcolors <- c("black","red","blue","green","gray","brown","magenta","yellow")

n.scenario <- length(scenario) 
plotcolors <- plotcolors[1:n.scenario]

legendtext <- c("default","reduced population","balanced sex ratio","no GUD","total circumcision")
legendcolors <- c("black","red","blue","green","gray")

# generate list of input file names
resultfiles <- c()
for (i in 1:n.scenario) {

  filename <- paste(scenario[i],".result",sep="")
  if (scenario[i] == "k19_def") { # default read from the appropriate directory
     filename <- "../sensitivityanalysis/k19_def.result"
  }
  resultfiles[i] <- filename
}

pdf("k19variations.pdf",width=15,height=18)
par(mfrow=c(3,2),cex=1.3)

# plot legend
plot(0:1,0:1,type="n",axes=F,ylab="",xlab="")
legend(0,1,legendtext,col=legendcolors,cex=1.5,lwd=6)

# Panel 5: cumulative # of infecteds

count <- matrix(0,nrow=n.scenario,ncol=5) # the # of columns should equal the # of bins

for (i in 1:n.scenario) {

  df <- read.table(resultfiles[i],header=TRUE)
  attach(df)
  count[i,1] = sum(epidemic.size==1)  # bin 1: 1
  count[i,2] = sum(epidemic.size>1 & epidemic.size<11) # bin2: 2-10
  count[i,3] = sum(epidemic.size>10 & epidemic.size<101) # bin2: 11-100
  count[i,4] = sum(epidemic.size>100 & epidemic.size<1001) # bin3: 101-1000
  count[i,5] = sum(epidemic.size>1001) # bin4: 1001-
  detach(df)
}

maxcount <- max(count)

plot(c(0.6,5.4),c(1,maxcount),type="n",main="",xlab="Cumulative number of infecteds",ylab="Frequency",log="y",xaxt="n")
axis(1,1:5,c("1","2-10","11-100","101-1000","1000<"))

for (i in 1:n.scenario) {
  points(1:5+(i-3)*0.1,count[i,],col=plotcolors[i],type="h",lwd=5)
}

#legend(dim(count)[2]*0.7,maxcount*0.7,legendtext,col=legendcolors,lwd=3)

# read data for Panels 1&2

count <- cumcount <- vector("list",n.scenario)
maxscale <- 0

for (i in 1:n.scenario) {

  df <- read.table(resultfiles[i],header=TRUE)
  attach(df)
  maxn <- max(unique(longest.chain))
  scale <- 0:maxn
  if (maxn > maxscale) {maxscale <- maxn}
  count[[i]] <- sapply(scale,function(xx) sum(longest.chain==xx))
  cumcount[[i]] <- rev(cumsum(count[[i]][rev(scale)+1])) # cumulative count of cases with chain length of at least the index
  detach(df)
}

maxcount <- max(unlist(count))
maxcumcount  <- max(unlist(cumcount))

# Panel 1: # observations plot for longest transmission chain

plot(c(0,maxscale),c(1,maxcount),type="n",main="",xlab="Longest transmission chain",ylab="Frequency",log="y")

for (i in 1:n.scenario) {
  counts <- count[[i]]
  scale <- 1:length(counts)-1
  points(scale[counts>0]+(i-3)*0.15,counts[counts>0],col=plotcolors[i],type="h",lwd=2.5)
}

#legend(maxscale*0.6,maxcount*0.7,legendtext,col=legendcolors,lwd=3)

# Panel 2: cumulative frequency plot for longest transmission chain

plot(c(0,maxscale),c(1,maxcumcount),type="n",main="",xlab="Longest transmission chain",ylab="Cumulative frequency",log="y")

for (i in 1:n.scenario) {
  counts <- count[[i]]
  scale <- 1:length(counts)-1
  points(scale,cumcount[[i]],col=plotcolors[i],pch=19,type="b",lwd=2)
}

#legend(maxscale*0.6,maxcumcount*0.7,legendtext,col=legendcolors,lwd=2,pch=19)

# Read data for Panels 3&4

cumcount <- vector("list",n.scenario)
mcount <- matrix(0,nrow=n.scenario,ncol=5) # the # of columns should equal the # of bins
maxscale <- 0

for (i in 1:n.scenario) {

  df <- read.table(resultfiles[i],header=TRUE)
  attach(df)
  maxn <- max(unique(epidemic.duration))
  scale <- 1:maxn
  if (maxn > maxscale) {maxscale <- maxn}
  mcount[i,1] = sum(epidemic.duration==12)  # bin 1: 12
  mcount[i,2] = sum(epidemic.duration>12 & epidemic.duration<26) # bin2: 13-25
  mcount[i,3] = sum(epidemic.duration>25 & epidemic.duration<39) # bin2: 26-38
  mcount[i,4] = sum(epidemic.duration>38 & epidemic.duration<52) # bin3: 39-51
  mcount[i,5] = sum(epidemic.duration==52) # bin4: 52
  
  count <- sapply(scale,function(xx) sum(epidemic.duration==xx))
  cumcount[[i]] <- rev(cumsum(count[rev(scale)])) # cumulative count of cases with chain length of at least the index
  detach(df)
}

maxcumcount  <- max(unlist(cumcount))
mincumcount <- min(unlist(cumcount))

# Panel 3: # binned observations plot for the duration of the epidemic

  # note: the initial infection lasts until week 12, which makes this the shortest possible duration


maxcount <- max(mcount)

plot(c(0.6,5.4),c(1,maxcount),type="n",main="",xlab="Duration of epidemic (weeks)",ylab="Frequency",log="y",xaxt="n")
axis(1,1:5,c("12","13-25","26-38","39-51","52"))

for (i in 1:n.scenario) {
  points(1:5+(i-3)*0.1,mcount[i,],col=plotcolors[i],type="h",lwd=5)
}

#legend(5*0.7,maxcount*0.7,legendtext,col=legendcolors,lwd=3)


# Panel 4: cumulative frequency plot for the duration of the epidemic

plot(c(10,maxscale),c(mincumcount,maxcumcount),type="n",main="",xlab="Duration of epidemic (weeks)",ylab="Cumulative frequency",log="y")

for (i in 1:n.scenario) {
  scale <- 12:length(cumcount[[i]])
  points(scale,cumcount[[i]][-c(1:11)],col=plotcolors[i],pch=19,type="b",lwd=2)
}

#legend(maxscale*0.7,maxcumcount*0.7,legendtext,col=legendcolors,lwd=2,pch=19)

dev.off()
