# Supplementary material for: High GUD Incidence in the Early 20th Century Created a Particularly Permissive Time Window for the Origin and Initial Spread of Epidemic HIV Strains
Source: PLoS One. 2010 Apr 1;5(4):e9936. doi: 10.1371/journal.pone.0009936 (PMC2848574; doi:10.1371/journal.pone.0009936)
Supplement: Text S3 — Source code of the simulations. (0.03 MB ZIP) [file pone.0009936.s009.zip › sim.r]

# Simple simulation of HIV epidemics involving GUDs
#####################################################

############################################
# Idea by: Joao Sousa and Annemie Vandamme #
# Model development: Viktor M�ller         #
############################################

#   Copyright (C) 2009 by Viktor M�ller
#   Contact: muller_v@ludens.elte.hu
#
#   This program is free software: you can redistribute it and/or modify
#   it under the terms of the GNU General Public License as published by
#   the Free Software Foundation, either version 3 of the License, or
#   (at your option) any later version.
#
#   This program is distributed in the hope that it will be useful,
#   but WITHOUT ANY WARRANTY; without even the implied warranty of
#   MERCHANTABILITY or FITNESS FOR A PARTICULAR PURPOSE.  See the
#   GNU General Public License for more details.
#
#   A copy of the GNU General Public License is available via WWW at
#   http://www.gnu.org/licenses/gpl.html
#   You can also obtain it by writing to the Free Software Foundation, Inc.,
#   51 Franklin Street, Fifth Floor, Boston, MA 02110-1301, U.S.A. 

#   Call from command line with:
#   Rterm.exe --no-restore --no-save parfile=FILENAME < sim.r

options(echo = FALSE) 

#########
# Notes #
#########

# This simple code was developed for functionality and not for "user-friendliness",
# and is published with the primary goal of making the simulation results repeatable.
# You are free to use and modify it. Please, cite in publications:
# Sousa, JD et al (2010). High GUD incidence in the early 20th century created a particularly
# permissive time window for the origin and initial spread of epidemic HIV strains.
# PLoS One eXXX DOI XXX.

# Vectors describing all males/females have the following indexing order:
# males: couples / single males
# females: couples / single females / femmes libres

#######################
# Function definition #
#######################

# Function: exact.sample.one takes a vector and samples exactly one of its members.
# The difference from sample(x,1) is that if x has length 1, then sample expands it
# to the vector 1:x, while exact.sample.one just returns x in this case.

exact.sample.one <- function(x) {
   if (length(x)==1) {
     res <- x
   } else {
       res <- sample(x,1)
     }
}    

# End of function definitions
                                        
##############
# Parameters #
##############

# When running the script from R GUI, define the parfile instead of reading it from the command.

temp <- commandArgs()[4]
parfile <- unlist(strsplit(temp,"=",fixed=TRUE))[2]
rm(temp)
source(parfile)

### derived parameters
N.males <- single.males + couples
N.females <- single.females + femmes.libres + couples
p.form.single.males <- annual.links.males/(duration.short.links+52)
p.breakup <- 1/duration.short.links

p.form.married.males <- p.form.single.males - p.breakup # this gives the same steady state total
                                                        # including spousal links, but lower number
                                                        # of links per year

p.form.single.females <- annual.links.single.females/(duration.short.links+52)
p.form.married.females <- annual.links.married.females/(duration.short.links+52)

p.CSW.link <- annual.links.with.CSW/52 # prob of CSW act per male per week
N.csw <- round(annual.links.with.CSW*N.males/mean.partners.csw) # number needed to satisfy demand
if (annual.links.with.CSW>0 && N.csw<1) N.csw=1

# Rates for acute infection with ancestral HIV
  # enforce ceiling on each rate

tr.prob.m2f.maleGUD.femaleGUD <- min(acute.multiplier*chronic.tr.prob.m2f.maleGUD.femaleGUD,max.transmission.prob)
tr.prob.m2f.maleGUD.femalenoGUD <- min(acute.multiplier*chronic.tr.prob.m2f.maleGUD.femalenoGUD,max.transmission.prob)
tr.prob.m2f.malenoGUD.femaleGUD <- min(acute.multiplier*chronic.tr.prob.m2f.malenoGUD.femaleGUD,max.transmission.prob)
tr.prob.m2f.malenoGUD.femalenoGUD <- min(acute.multiplier*chronic.tr.prob.m2f.malenoGUD.femalenoGUD,max.transmission.prob)
tr.prob.f2m.maleGUD.femaleGUD.circumcised <- min(acute.multiplier*chronic.tr.prob.f2m.maleGUD.femaleGUD.circumcised,max.transmission.prob)
tr.prob.f2m.maleGUD.femaleGUD.notcircumcised <- min(acute.multiplier*chronic.tr.prob.f2m.maleGUD.femaleGUD.notcircumcised,max.transmission.prob)
tr.prob.f2m.maleGUD.femalenoGUD.circumcised <- min(acute.multiplier*chronic.tr.prob.f2m.maleGUD.femalenoGUD.circumcised,max.transmission.prob)
tr.prob.f2m.maleGUD.femalenoGUD.notcircumcised <- min(acute.multiplier*chronic.tr.prob.f2m.maleGUD.femalenoGUD.notcircumcised,max.transmission.prob)
tr.prob.f2m.malenoGUD.femaleGUD.circumcised <- min(acute.multiplier*chronic.tr.prob.f2m.malenoGUD.femaleGUD.circumcised,max.transmission.prob)
tr.prob.f2m.malenoGUD.femaleGUD.notcircumcised <- min(acute.multiplier*chronic.tr.prob.f2m.malenoGUD.femaleGUD.notcircumcised,max.transmission.prob)
tr.prob.f2m.malenoGUD.femalenoGUD.circumcised <- min(acute.multiplier*chronic.tr.prob.f2m.malenoGUD.femalenoGUD.circumcised,max.transmission.prob)
tr.prob.f2m.malenoGUD.femalenoGUD.notcircumcised <- min(acute.multiplier*chronic.tr.prob.f2m.malenoGUD.femalenoGUD.notcircumcised,max.transmission.prob)

################
# Main Program #
################

### initialize data structures for repetitions

longest.chain <- epidemic.size <- epidemic.duration <- integer()

### Loop over multiple simulations

for (i in 1:n.sims) {  # start of repetition loop

### Initialize population

  circumcised <- as.logical(rbinom(N.males,1,fraction.circumcised)) # logical vector to track which males are circumcised
  short.links.m <- short.links.f <- integer(0)

### Run population to steady state linkedness (initialize contact network)

  for (j in 1:initial.steps) {

# Note: the block starting here is exactly the same as in the main simulation.

# breakup of short links with equal probability
    n.shortlinks <- length(short.links.m)
    n.broken.links <- rbinom(1,n.shortlinks,p.breakup)
    broken.links <- sample(n.shortlinks,n.broken.links,replace=F)
    short.links.m <- short.links.m[-broken.links] # remove broken links   
    short.links.f <- short.links.f[-broken.links] # remove broken links   

# Generate short links for single and married men

    # first generate number of new links for single men
    n.newlinks.sm <- rbinom(1,single.males,p.form.single.males)
    # then select males; this is much faster than doing a full binomial for all males
    # +couples shift the index, because the first 'couples' males are married
    newlinks.single.males <- sample(1:single.males+couples,n.newlinks.sm,replace=F)
   
    # number of new links for married men
    n.newlinks.mm <- rbinom(1,couples,p.form.married.males)
   
    # all new links of men
    newlinks.males <- c(sample(couples,n.newlinks.mm,replace=F),newlinks.single.males)
   
    n.newlinks.males <- length(newlinks.males)
      
# Generate extramarital links for married women

    # number of new links for married women
    n.newlinks.mw <- rbinom(1,couples,p.form.married.females)
    # select women
    newlinks.females <- sample(couples,n.newlinks.mw,replace=F)

# Generate extramarital links for non-femme-libre single women

    if (single.females > 0) {
      # number of new links for non-fl single women
      n.newlinks.sw <- rbinom(1,single.females,p.form.single.females)
      # select women
      # +couples shift the index, because the first 'couples' females are married
      newlinks.single.females <- sample(1:single.females+couples,n.newlinks.sw,replace=F)

      # Concatenate non-femme-libre female links

      newlinks.females <- c(newlinks.females,newlinks.single.females)
    }
    
    n.newlinks.females <- length(newlinks.females)
   
# Femmes libres take the remaining open links of men

    if (femmes.libres > 0 && n.newlinks.females<n.newlinks.males) {
      n.newlinks.fl <- n.newlinks.males -n.newlinks.females
      # sample with replacement
      newlinks.femmes.libres <- sample(1:femmes.libres+couples+single.females,n.newlinks.fl,replace=T)
      newlinks.females <- c(newlinks.females,newlinks.femmes.libres)
      n.newlinks.females <- length(newlinks.females)
      if (n.newlinks.females != n.newlinks.males) {print("error in number of fl links")}
    }  

# Generate new short links

    # when there are any
    if (n.newlinks.males > 0 && n.newlinks.females > 0) {

     # if there are more male links, sample male links to match female links
      # and append to link vector
      if (n.newlinks.males > n.newlinks.females) {   
        short.links.m <- c(short.links.m,sample(newlinks.males,n.newlinks.females,replace=F))
        short.links.f <- c(short.links.f,newlinks.females)
     
      } else { # sample female links to match male links
      # note: if they are equal in number, this still generates a random permutation of female links and therefore random matching
        short.links.f <- c(short.links.f,sample(newlinks.females,n.newlinks.males,replace=F))
        short.links.m <- c(short.links.m,newlinks.males)
      }
   
    }

### end of the repeated block

  } # end of initializing of contact network

### Initialize infections

# Initialize HIV infections

  males.hiv.age <- numeric(N.males) # age of HIV infection in weeks
  males.hiv <- logical(N.males)  # HIV status
  females.hiv.age <- numeric(N.females)
  females.hiv <- logical(N.females)
  csw.hiv.age <- csw.n.trans <- numeric(N.csw)
  csw.hiv <- logical(N.csw)

  if (introduce.to.csw) {
    csw.hiv[1] <- TRUE # introduce HIV into one CSW
    csw.hiv.age[1] <- 1 # already has a chance to infect in week 1
  }  else { # introduce HIV into a randomly selected male

      index.patient <- sample(N.males,1)
      males.hiv[index.patient] <- TRUE # introduce HIV into a randomly selected male
      males.hiv.age[index.patient] <- 1 # already has a chance to infect in week 1
     }

  tr.chain.m <- integer(N.males) # length of transmission chain leading to the individual
  tr.chain.f <- integer(N.females)
  tr.chain.csw <- integer(N.csw)

# Initialize GUDs
# Note: a certain fraction of each class is infected.
#       There is no explicit implementation of GUD transmission

  # CSW
  if (N.csw > 0) {
    csw.gud <- as.logical(rbinom(N.csw,1,prevalence.gud.csw))
    csw.gud.age <- numeric(N.csw)
    csw.gud.age[csw.gud] <- sample(1:duration.gud,sum(csw.gud),replace=TRUE) # initialize gud age randomly
  }
  
  # males
  males.gud <- logical(N.males)
  n.males.gud <- rbinom(1,N.males,prevalence.gud.males)
  males.gud[sample(N.males,n.males.gud,replace=F)] <- T
  males.gud.age <- numeric(N.males)
  males.gud.age[males.gud] <- sample(1:duration.gud,sum(males.gud),replace=TRUE) # initialize gud age randomly

  # females
  females.gud <- logical(N.females)
  females.gud.age <- numeric(N.females)
  
  # married females
  n.mf.gud <- rbinom(1,couples,prevalence.gud.married.females)
  females.gud[sample(couples,n.mf.gud,replace=F)] <- T

  # non-femme-libre single females
  if (single.females > 0) {
    n.sf.gud <- rbinom(1,single.females,prevalence.gud.single.females)
    females.gud[sample(single.females,n.sf.gud,replace=F)+couples] <- T
  }  

  # femmes libres
  if (femmes.libres > 0) {
    n.fl.gud <- rbinom(1,femmes.libres,prevalence.gud.femmes.libres)
    females.gud[sample(femmes.libres,n.fl.gud,replace=F)+couples+single.females] <- T
  }
  
  # set GUD age for all females
  females.gud.age[females.gud] <- sample(1:duration.gud,sum(females.gud),replace=TRUE) # initialize gud age randomly

### Initialize week counter

  w.counter <- 0

#################
# Main simulation
#################

  for (w in 1:52) { # weeks
  
    w.counter <- w.counter+1

### this block is exactly the same as in the initialization
   
# breakup of short links with equal probability
    n.shortlinks <- length(short.links.m)
    n.broken.links <- rbinom(1,n.shortlinks,p.breakup)
    broken.links <- sample(n.shortlinks,n.broken.links,replace=F)
    short.links.m <- short.links.m[-broken.links] # remove broken links   
    short.links.f <- short.links.f[-broken.links] # remove broken links   

# Generate short links for single and married men

    # first generate number of new links for single men
    n.newlinks.sm <- rbinom(1,single.males,p.form.single.males)
    # then select males; this is much faster than doing a full binomial for all males
    # +couples shift the index, because the first 'couples' males are married
    newlinks.single.males <- sample(1:single.males+couples,n.newlinks.sm,replace=F)
   
    # number of new links for married men
    n.newlinks.mm <- rbinom(1,couples,p.form.married.males)
   
    # all new links of men
    newlinks.males <- c(sample(couples,n.newlinks.mm,replace=F),newlinks.single.males)
   
    n.newlinks.males <- length(newlinks.males)
      
# Generate extramarital links for married women

    # number of new links for married women
    n.newlinks.mw <- rbinom(1,couples,p.form.married.females)
    # select women
    newlinks.wives <- sample(couples,n.newlinks.mw,replace=F)


# Generate extramarital links for non-femme-libre single women

    if (single.females > 0) {
      # number of new links for non-fl single women
      n.newlinks.sw <- rbinom(1,single.females,p.form.single.females)
      # select women
      # +couples shift the index, because the first 'couples' females are married
      newlinks.single.females <- sample(1:single.females+couples,n.newlinks.sw,replace=F)

      # Concatenate non-femme-libre female links

      newlinks.females <- c(newlinks.females,newlinks.single.females)
    }
    
    n.newlinks.females <- length(newlinks.females)
   
# Femmes libres take the remaining open links of men

    if (femmes.libres > 0 && n.newlinks.females<n.newlinks.males) {
      n.newlinks.fl <- n.newlinks.males -n.newlinks.females
      # sample with replacement
      newlinks.femmes.libres <- sample(1:femmes.libres+couples+single.females,n.newlinks.fl,replace=T)
      newlinks.females <- c(newlinks.females,newlinks.femmes.libres)
      n.newlinks.females <- length(newlinks.females)
      if (n.newlinks.females != n.newlinks.males) {print("error in number of fl links")}
    }  

# Pair new short links

    # when there are any
    if (n.newlinks.males > 0 && n.newlinks.females > 0) {

    # if there are more male links, sample male links to match female links
      # and append to link vector
      if (n.newlinks.males > n.newlinks.females) {   
        short.links.m <- c(short.links.m,sample(newlinks.males,n.newlinks.females,replace=F))
        short.links.f <- c(short.links.f,newlinks.females)
     
      } else { # sample female links to match male links
      # note: if they are equal in number, this still generates a random permutation of female links and therefore random matching
        short.links.f <- c(short.links.f,sample(newlinks.females,n.newlinks.males,replace=F))
        short.links.m <- c(short.links.m,newlinks.males)
      }
   
    } # end of generating link pairs

### end of the repeated block
   
# Generate CSW links

    if (N.csw > 0) {
      n.csw.contacts <- rbinom(1,N.males,p.CSW.link)
      csw.links.m <- sample(1:N.males,n.csw.contacts,replace=F)
      csw.links.f <- sample(1:N.csw,n.csw.contacts,replace=T)
    }  
   
### Transmission of HIV
# Note: infections contracted in the current week will only be transmissible from the next week on
    
    if (allow.chronic) {
      infectious.males <- males.hiv
      infectious.females <- females.hiv
      infectious.csw <- csw.hiv
    }   else {  # restrict transmission to acute infections

          infectious.males <- males.hiv&(males.hiv.age<=duration.HIV)
          infectious.females <- females.hiv&(females.hiv.age<=duration.HIV)
          infectious.csw <- csw.hiv&(csw.hiv.age<=duration.HIV)
        }

    
    ### Select links and generate sexual acts with discordant HIV status
       # allow several sexual contacts per week in non-csw links

    ## inf male, uninf female
    discordant.couples <- which(infectious.males[1:couples]&(!females.hiv[1:couples])) # single serial identifies couples
    discordant.links.short <- which(infectious.males[short.links.m]&(!females.hiv[short.links.f]))
    # generate sexual acts: expand link vectors
    acts.couples <- rpois(length(discordant.couples),contacts.per.week.couples) # generates # of contacts in each link    
    acts.short.links <- rpois(length(discordant.links.short),contacts.per.week.short) # generates # of contacts in each link    
    discordant.acts.couples <- rep(discordant.couples,acts.couples)
    donor.males <- c(discordant.acts.couples,rep(short.links.m[discordant.links.short],acts.short.links))
    exposed.females <- c(discordant.acts.couples,rep(short.links.f[discordant.links.short],acts.short.links))

    # inf female, uninf male
    discordant.couples <- which(infectious.females[1:couples]&(!males.hiv[1:couples])) # single serial identifies couples
    discordant.links.short <- which(infectious.females[short.links.f]&(!males.hiv[short.links.m]))
    # generate sexual acts: expand link vectors
    acts.couples <- rpois(length(discordant.couples),contacts.per.week.couples) # generates # of contacts in each link    
    acts.short.links <- rpois(length(discordant.links.short),contacts.per.week.short) # generates # of contacts in each link    
    discordant.acts.couples <- rep(discordant.couples,acts.couples)
    donor.females <- c(discordant.acts.couples,rep(short.links.f[discordant.links.short],acts.short.links))
    exposed.males <- c(discordant.acts.couples,rep(short.links.m[discordant.links.short],acts.short.links))

    # inf male, uninf csw
    if (N.csw > 0) {
      discordant.links.m2csw <- infectious.males[csw.links.m]&(!csw.hiv[csw.links.f])
      donor.males2csw <- csw.links.m[discordant.links.m2csw]
      exposed.csw <- csw.links.f[discordant.links.m2csw]
    # inf csw, uninf male
      discordant.links.csw2m <- (!males.hiv[csw.links.m])&infectious.csw[csw.links.f]
      donor.csw <- csw.links.f[discordant.links.csw2m]
      exposed.males.fromcsw <- csw.links.m[discordant.links.csw2m]
    }  
    
    # Male to female transmission: circumcision does not matter
    
    male.has.gud <- males.gud[donor.males] 
    female.has.gud <- females.gud[exposed.females]
    
    transmission.prob <- numeric(length(donor.males))
    transmission.prob[male.has.gud&female.has.gud] <- tr.prob.m2f.maleGUD.femaleGUD     
    transmission.prob[male.has.gud&(!female.has.gud)] <- tr.prob.m2f.maleGUD.femalenoGUD     
    transmission.prob[(!male.has.gud)&female.has.gud] <- tr.prob.m2f.malenoGUD.femaleGUD     
    transmission.prob[(!male.has.gud)&(!female.has.gud)] <- tr.prob.m2f.malenoGUD.femalenoGUD
    
    if (allow.chronic) { # then donors include chronic infecteds -> overwrite transmission probs for chronic donors
      
      chronic.stage <- males.hiv.age[donor.males]>duration.HIV

      transmission.prob[male.has.gud&female.has.gud&chronic.stage] <- chronic.tr.prob.m2f.maleGUD.femaleGUD     
      transmission.prob[male.has.gud&(!female.has.gud)&chronic.stage] <- chronic.tr.prob.m2f.maleGUD.femalenoGUD     
      transmission.prob[(!male.has.gud)&female.has.gud&chronic.stage] <- chronic.tr.prob.m2f.malenoGUD.femaleGUD     
      transmission.prob[(!male.has.gud)&(!female.has.gud)&chronic.stage] <- chronic.tr.prob.m2f.malenoGUD.femalenoGUD
    }
    
    
    successful.infections <- transmission.prob > runif(length(transmission.prob))
    
    if (any(successful.infections)) {
      newinfecteds <- exposed.females[successful.infections]
      transmitters <- donor.males[successful.infections]
      infected.females <- unique(newinfecteds)
      # Note: several donor individuals might transmit to the same recipient.
      # In such cases a single transmitter is selected randomly, and is used to set the tr.chain length.
      successful.transmitters <- transmitters[sapply(infected.females,function(x) exact.sample.one(which(newinfecteds==x)))]
      females.hiv[infected.females] <- TRUE

      tr.chain.f[infected.females] <- tr.chain.m[successful.transmitters]+1  # record transmission chain length
    }
    
    # female to male transmission: circumcision is important

    male.has.gud <- males.gud[exposed.males] 
    female.has.gud <- females.gud[donor.females]
    male.circumcised <- circumcised[exposed.males]
     
    transmission.prob <- numeric(length(donor.females))
    transmission.prob[male.has.gud&female.has.gud&male.circumcised] <- tr.prob.f2m.maleGUD.femaleGUD.circumcised     
    transmission.prob[male.has.gud&female.has.gud&(!male.circumcised)] <- tr.prob.f2m.maleGUD.femaleGUD.notcircumcised
    transmission.prob[male.has.gud&(!female.has.gud)&male.circumcised] <- tr.prob.f2m.maleGUD.femalenoGUD.circumcised     
    transmission.prob[male.has.gud&(!female.has.gud)&(!male.circumcised)] <- tr.prob.f2m.maleGUD.femalenoGUD.notcircumcised
    transmission.prob[(!male.has.gud)&female.has.gud&male.circumcised] <- tr.prob.f2m.malenoGUD.femaleGUD.circumcised     
    transmission.prob[(!male.has.gud)&female.has.gud&(!male.circumcised)] <- tr.prob.f2m.malenoGUD.femaleGUD.notcircumcised
    transmission.prob[(!male.has.gud)&(!female.has.gud)&male.circumcised] <- tr.prob.f2m.malenoGUD.femalenoGUD.circumcised
    transmission.prob[(!male.has.gud)&(!female.has.gud)&(!male.circumcised)] <- tr.prob.f2m.malenoGUD.femalenoGUD.notcircumcised
    
    if (allow.chronic) { # then donors include chronic infecteds -> overwrite transmission probs for chronic donors
      
      chronic.stage <- females.hiv.age[donor.females]>duration.HIV

      transmission.prob[male.has.gud&female.has.gud&male.circumcised&chronic.stage] <- chronic.tr.prob.f2m.maleGUD.femaleGUD.circumcised     
      transmission.prob[male.has.gud&female.has.gud&(!male.circumcised)&chronic.stage] <- chronic.tr.prob.f2m.maleGUD.femaleGUD.notcircumcised
      transmission.prob[male.has.gud&(!female.has.gud)&male.circumcised&chronic.stage] <- chronic.tr.prob.f2m.maleGUD.femalenoGUD.circumcised     
      transmission.prob[male.has.gud&(!female.has.gud)&(!male.circumcised)&chronic.stage] <- chronic.tr.prob.f2m.maleGUD.femalenoGUD.notcircumcised
      transmission.prob[(!male.has.gud)&female.has.gud&male.circumcised&chronic.stage] <- chronic.tr.prob.f2m.malenoGUD.femaleGUD.circumcised     
      transmission.prob[(!male.has.gud)&female.has.gud&(!male.circumcised)&chronic.stage] <- chronic.tr.prob.f2m.malenoGUD.femaleGUD.notcircumcised
      transmission.prob[(!male.has.gud)&(!female.has.gud)&male.circumcised&chronic.stage] <- chronic.tr.prob.f2m.malenoGUD.femalenoGUD.circumcised
      transmission.prob[(!male.has.gud)&(!female.has.gud)&(!male.circumcised)&chronic.stage] <- chronic.tr.prob.f2m.malenoGUD.femalenoGUD.notcircumcised
    }
    
    
    successful.infections <- transmission.prob > runif(length(transmission.prob))

    if (any(successful.infections)) {
      newinfecteds <- exposed.males[successful.infections]
      transmitters <- donor.females[successful.infections]
      infected.males <- unique(newinfecteds)
      # Note: several donor individuals might transmit to the same recipient.
      # In such cases a single transmitter is selected randomly, and is used to set the tr.chain length.
      successful.transmitters <- transmitters[sapply(infected.males,function(x) exact.sample.one(which(newinfecteds==x)))]
      males.hiv[infected.males] <- TRUE

      tr.chain.m[infected.males] <- tr.chain.f[successful.transmitters]+1  # record transmission chain length
    } 

    if (N.csw > 0) {
    # male to CSW transmission
    
      male.has.gud <- males.gud[donor.males2csw] 
      csw.has.gud <- csw.gud[exposed.csw]
    
      transmission.prob <- numeric(length(donor.males2csw))
      transmission.prob[male.has.gud&csw.has.gud] <- tr.prob.m2f.maleGUD.femaleGUD     
      transmission.prob[male.has.gud&(!csw.has.gud)] <- tr.prob.m2f.maleGUD.femalenoGUD     
      transmission.prob[(!male.has.gud)&csw.has.gud] <- tr.prob.m2f.malenoGUD.femaleGUD     
      transmission.prob[(!male.has.gud)&(!csw.has.gud)] <- tr.prob.m2f.malenoGUD.femalenoGUD

      if (allow.chronic) { # then donors include chronic infecteds -> overwrite transmission probs for chronic donors
        
        chronic.stage <- males.hiv.age[donor.males2csw]>duration.HIV

        transmission.prob[male.has.gud&csw.has.gud&chronic.stage] <- chronic.tr.prob.m2f.maleGUD.femaleGUD     
        transmission.prob[male.has.gud&(!csw.has.gud)&chronic.stage] <- chronic.tr.prob.m2f.maleGUD.femalenoGUD     
        transmission.prob[(!male.has.gud)&csw.has.gud&chronic.stage] <- chronic.tr.prob.m2f.malenoGUD.femaleGUD     
        transmission.prob[(!male.has.gud)&(!csw.has.gud)&chronic.stage] <- chronic.tr.prob.m2f.malenoGUD.femalenoGUD
      }


      successful.infections <- transmission.prob > runif(length(transmission.prob))
    
      if (any(successful.infections)) {
        newinfecteds <- exposed.csw[successful.infections]
        transmitters <- donor.males2csw[successful.infections] # Note: several infected males may transmit to the same CSW
        infected.csw <- unique(newinfecteds)
        # Note: several donor individuals might transmit to the same recipient.
        # In such cases a single transmitter is selected randomly, and is used to set the tr.chain length.
        successful.transmitters <- transmitters[sapply(infected.csw,function(x) exact.sample.one(which(newinfecteds==x)))]
        csw.hiv[infected.csw] <- TRUE

        tr.chain.csw[infected.csw] <- tr.chain.m[successful.transmitters]+1  # record transmission chain length
      }


    # CSW to male transmission
    # each male makes contact with a single csw -> no need for sampling transmitters

      male.has.gud <- males.gud[exposed.males.fromcsw] 
      csw.has.gud <- csw.gud[donor.csw]
      male.circumcised <- circumcised[exposed.males.fromcsw]
     
      transmission.prob <- numeric(length(donor.csw))
      transmission.prob[male.has.gud&csw.has.gud&male.circumcised] <- tr.prob.f2m.maleGUD.femaleGUD.circumcised     
      transmission.prob[male.has.gud&csw.has.gud&(!male.circumcised)] <- tr.prob.f2m.maleGUD.femaleGUD.notcircumcised
      transmission.prob[male.has.gud&(!csw.has.gud)&male.circumcised] <- tr.prob.f2m.maleGUD.femalenoGUD.circumcised     
      transmission.prob[male.has.gud&(!csw.has.gud)&(!male.circumcised)] <- tr.prob.f2m.maleGUD.femalenoGUD.notcircumcised
      transmission.prob[(!male.has.gud)&csw.has.gud&male.circumcised] <- tr.prob.f2m.malenoGUD.femaleGUD.circumcised     
      transmission.prob[(!male.has.gud)&csw.has.gud&(!male.circumcised)] <- tr.prob.f2m.malenoGUD.femaleGUD.notcircumcised
      transmission.prob[(!male.has.gud)&(!csw.has.gud)&male.circumcised] <- tr.prob.f2m.malenoGUD.femalenoGUD.circumcised
      transmission.prob[(!male.has.gud)&(!csw.has.gud)&(!male.circumcised)] <- tr.prob.f2m.malenoGUD.femalenoGUD.notcircumcised

      if (allow.chronic) { # then donors include chronic infecteds -> overwrite transmission probs for chronic donors
      
        chronic.stage <- csw.hiv.age[donor.csw]>duration.HIV

        transmission.prob[male.has.gud&csw.has.gud&male.circumcised&chronic.stage] <- chronic.tr.prob.f2m.maleGUD.femaleGUD.circumcised     
        transmission.prob[male.has.gud&csw.has.gud&(!male.circumcised)&chronic.stage] <- chronic.tr.prob.f2m.maleGUD.femaleGUD.notcircumcised
        transmission.prob[male.has.gud&(!csw.has.gud)&male.circumcised&chronic.stage] <- chronic.tr.prob.f2m.maleGUD.femalenoGUD.circumcised     
        transmission.prob[male.has.gud&(!csw.has.gud)&(!male.circumcised)&chronic.stage] <- chronic.tr.prob.f2m.maleGUD.femalenoGUD.notcircumcised
        transmission.prob[(!male.has.gud)&csw.has.gud&male.circumcised&chronic.stage] <- chronic.tr.prob.f2m.malenoGUD.femaleGUD.circumcised     
        transmission.prob[(!male.has.gud)&csw.has.gud&(!male.circumcised)&chronic.stage] <- chronic.tr.prob.f2m.malenoGUD.femaleGUD.notcircumcised
        transmission.prob[(!male.has.gud)&(!csw.has.gud)&male.circumcised&chronic.stage] <- chronic.tr.prob.f2m.malenoGUD.femalenoGUD.circumcised
        transmission.prob[(!male.has.gud)&(!csw.has.gud)&(!male.circumcised)&chronic.stage] <- chronic.tr.prob.f2m.malenoGUD.femalenoGUD.notcircumcised
      }


      successful.infections <- transmission.prob > runif(length(transmission.prob))
    
      if (any(successful.infections)) {
        infected.males <- exposed.males.fromcsw[successful.infections]
        males.hiv[infected.males] <- TRUE
    
        successful.transmitters <- donor.csw[exposed.males.fromcsw%in%infected.males]
        tr.chain.m[infected.males] <- tr.chain.csw[successful.transmitters]+1  # record transmission chain length
      } 
    
    } # end of 'N.csw > 0' conditional for transmission to or from CSWs
    
    ### Update GUD status and age
    
    # CSW
    if (N.csw > 0) {
      csw.gud[csw.gud.age == duration.gud] <- FALSE # remove recovered infecteds
      csw.gud.age[csw.gud.age==duration.gud] <- 0   # and set their gud age to zero
    
      n.csw.no.gud <- sum(!csw.gud)
      missing.gudinfections <- (prevalence.gud.csw-1)*N.csw + n.csw.no.gud # number needed to attain prevalence; can be non-integer
      if (missing.gudinfections > 0) {
        target.gud.incidence <- missing.gudinfections/n.csw.no.gud # incidence needed to get expected prevalence
        n.csw.gud.new <- rbinom(1,n.csw.no.gud,target.gud.incidence)
        csw.gud[sample(which(!csw.gud),n.csw.gud.new,replace=F)] <- TRUE # generate new infections
      }  

      csw.gud.age[csw.gud] <- csw.gud.age[csw.gud] + 1 # update age
    }  
    
    # males
    males.gud[males.gud.age == duration.gud] <- FALSE # remove recovered infecteds
    males.gud.age[males.gud.age==duration.gud] <- 0   # and set their gud age to zero
    
    n.males.no.gud <- sum(!males.gud)
    missing.gudinfections <- (prevalence.gud.males-1)*N.males + n.males.no.gud # number needed to attain prevalence; can be non-integer
    if (missing.gudinfections > 0) {
      target.gud.incidence <- missing.gudinfections/n.males.no.gud # incidence needed to get expected prevalence
      n.males.gud.new <- rbinom(1,n.males.no.gud,target.gud.incidence)
      males.gud[sample(which(!males.gud),n.males.gud.new,replace=F)] <- TRUE # generate new infections
    }  

    males.gud.age[males.gud] <- males.gud.age[males.gud] + 1 # update age
    
    # females
    females.gud[females.gud.age == duration.gud] <- FALSE # remove recovered infecteds
    females.gud.age[females.gud.age==duration.gud] <- 0   # and set their gud age to zero

    # married females
    
    n.mf.no.gud <- sum(!(females.gud[1:couples]))
    missing.gudinfections <- (prevalence.gud.married.females-1)*couples + n.mf.no.gud # number needed to attain prevalence; can be non-integer
    if (missing.gudinfections > 0) {
      target.gud.incidence <- missing.gudinfections/n.mf.no.gud # incidence needed to get expected prevalence
      n.mf.gud.new <- rbinom(1,n.mf.no.gud,target.gud.incidence)
      females.gud[sample(which(!(females.gud[1:couples])),n.mf.gud.new,replace=F)] <- TRUE # generate new infections
    }  

    # non-femme-libre single females
    if (single.females > 0) {
      n.sf.no.gud <- sum(!(females.gud[1:single.females+couples]))
      missing.gudinfections <- (prevalence.gud.single.females-1)*single.females + n.sf.no.gud # number needed to attain prevalence; can be non-integer
      if (missing.gudinfections > 0) {
        target.gud.incidence <- missing.gudinfections/n.sf.no.gud # incidence needed to get expected prevalence
        n.sf.gud.new <- rbinom(1,n.sf.no.gud,target.gud.incidence)
        females.gud[sample(which(!(females.gud[1:single.females+couples]))+couples,n.sf.gud.new,replace=F)] <- TRUE # generate new infections
      }
    }  

    # femmes libres
    if (femmes.libres>0) {
      n.fl.no.gud <- sum(!(females.gud[1:femmes.libres+couples+single.females]))
      missing.gudinfections <- (prevalence.gud.femmes.libres-1)*femmes.libres + n.fl.no.gud # number needed to attain prevalence; can be non-integer
      if (missing.gudinfections > 0) {
        target.gud.incidence <- missing.gudinfections/n.fl.no.gud # incidence needed to get expected prevalence
        n.fl.gud.new <- rbinom(1,n.fl.no.gud,target.gud.incidence)
        females.gud[sample(which(!(females.gud[1:femmes.libres+couples+single.females]))+couples+single.females,n.fl.gud.new,replace=F)] <- TRUE # generate new infections
      }
    }

    # Update GUD age in all females
    females.gud.age[females.gud] <- females.gud.age[females.gud] + 1


    ### Update HIV infection age
    males.hiv.age[males.hiv] <- males.hiv.age[males.hiv] + 1
    females.hiv.age[females.hiv] <- females.hiv.age[females.hiv] + 1
    csw.hiv.age[csw.hiv] <- csw.hiv.age[csw.hiv] + 1

    ### Count HIV infections
    acute.hiv.current <- c(sum(males.hiv[males.hiv.age<=duration.HIV]),sum(females.hiv[females.hiv.age<=duration.HIV]),sum(csw.hiv[csw.hiv.age<=duration.HIV]))
    acute.hiv.current <- sum(acute.hiv.current)
        
    ### Unless chronic transmission is allowed, break week loop at the end of the week
    #   when acute infections die out
    if ((acute.hiv.current==0) && (allow.chronic==FALSE)) break 
    
    
  } # end of week loop (end of year, end of simulation run)
    

longest.chain[i] <- max(c(tr.chain.csw,tr.chain.f,tr.chain.m))
epidemic.size[i] <- sum(males.hiv,females.hiv,csw.hiv)
epidemic.duration[i] <- w.counter

} # end of repetition loop for simulations

#########################
# Write results to file #
#########################

# this syntax works with parfiles that have a 3-letter extension, e.g. txt or par
parfile1 <- substr(parfile,1,nchar(parfile)-4)

filename <- paste(parfile1,".result",sep="")

results <- data.frame(longest.chain=longest.chain,epidemic.duration=epidemic.duration,epidemic.size=epidemic.size)
write.table(results,file=filename)
