# Supplementary material for: High GUD Incidence in the Early 20th Century Created a Particularly Permissive Time Window for the Origin and Initial Spread of Epidemic HIV Strains
Source: PLoS One. 2010 Apr 1;5(4):e9936. doi: 10.1371/journal.pone.0009936 (PMC2848574; doi:10.1371/journal.pone.0009936)
Supplement: Text S3 — Source code of the simulations. (0.03 MB ZIP) [file pone.0009936.s009.zip › table_k19.r]

# Script used to generate Table S4 of Sousa et al. #
####################################################

# Reads the result of simulations (variants to k19) and writes summary statistics into table

# open file for output and write header

tablefile <- file("table.txt", "w")
cat("Scenario Code,Median LTC,LTC>=3,LTC>=5,LTC>=10,Max LTC,Median DE,DE=52,Max DE,Median CNI,CNI>10,CNI>100,CNI>1000,Max CNI", file = tablefile, sep = "")

# print default and single variants separately

firstlines <- c("dP_dSR_dG_dC","dP_dSR_dG_c","dP_dSR_dG_dCv","dP_dSR_g_dC","p_dSR_dG_dC","dP_sr_dG_dC")

cat("\n\nDefault and relevant single variants",file = tablefile)

for (scenario in firstlines) {

   resfile <- paste("k19_",scenario,".result",sep="")
   
   # read the default from the other directory to avoid need for duplicate copies of the file
   if (scenario == "dP_dSR_dG_dC") {
     scenario <- "def"
     resfile <- "../sensitivityanalysis/k19_def.result"
   }
   df <- read.table(resfile,header=TRUE)
   attach(df)
   medianLTC <- median(longest.chain)
   maxLTC <- max(longest.chain)
   LTC3 <- sum(longest.chain>=3)
   LTC5 <- sum(longest.chain>=5)
   LTC10 <- sum(longest.chain>=10)
   medianDE <- median(epidemic.duration)
   maxDE <- max(epidemic.duration)
   DE52 <- sum(epidemic.duration==52)
   medianCNI <- median(epidemic.size)
   maxCNI <- max(epidemic.size)
   CNI10 <- sum(epidemic.size>10)
   CNI100 <- sum(epidemic.size>100)
   CNI1000 <- sum(epidemic.size>1000)
   detach(df)
   cat("\n",file = tablefile)
   cat(scenario,medianLTC,LTC3,LTC5,LTC10,maxLTC,medianDE,DE52,maxDE,medianCNI,CNI10,CNI100,CNI1000,maxCNI, file = tablefile, sep=",")

}

# print all combinations

cat("\n\nAll combinations",file = tablefile)

for (gud in c("dG","g")) {
 for (pop in c("dP","p")) {
  for (sr in c("dSR","sr")) { 
   for (cc in c("dC","c","nc","dCv")) {
        
   scenario <- paste(pop,sr,gud,cc,sep="_")
   resfile <- paste("k19_",scenario,".result",sep="")
   
   # read the default from the other directory to avoid need for duplicate copies of the file
   if (scenario == "dP_dSR_dG_dC") {
     scenario <- "def"
     resfile <- "../sensitivityanalysis/k19_def.result"
   } 
 
   df <- read.table(resfile,header=TRUE)
   attach(df)
   medianLTC <- median(longest.chain)
   maxLTC <- max(longest.chain)
   LTC3 <- sum(longest.chain>=3)
   LTC5 <- sum(longest.chain>=5)
   LTC10 <- sum(longest.chain>=10)
   medianDE <- median(epidemic.duration)
   maxDE <- max(epidemic.duration)
   DE52 <- sum(epidemic.duration==52)
   medianCNI <- median(epidemic.size)
   maxCNI <- max(epidemic.size)
   CNI10 <- sum(epidemic.size>10)
   CNI100 <- sum(epidemic.size>100)
   CNI1000 <- sum(epidemic.size>1000)
   detach(df)
   cat("\n",file = tablefile)
   cat(scenario,medianLTC,LTC3,LTC5,LTC10,maxLTC,medianDE,DE52,maxDE,medianCNI,CNI10,CNI100,CNI1000,maxCNI, file = tablefile, sep=",")

}}}}

# print all combinations with scenario codes in one field/factor format

cat("\n\nAll combinations with split scenario codes\n\n",file = tablefile)
cat("Scenario Code,,,,Median LTC,LTC>=3,LTC>=5,LTC>=10,Max LTC,Median DE,DE=52,Max DE,Median CNI,CNI>10,CNI>100,CNI>1000,Max CNI", file = tablefile, sep = "")

for (gud in c("dG","g")) {
 for (pop in c("dP","p")) {
  for (sr in c("dSR","sr")) { 
   for (cc in c("dC","c","nc","dCv")) {
        
   scenario <- paste(pop,sr,gud,cc,sep="_")
   resfile <- paste("k19_",scenario,".result",sep="")
   
   # read the default from the other directory to avoid need for duplicate copies of the file
   if (scenario == "dP_dSR_dG_dC") {
     scenario <- "def"
     resfile <- "../sensitivityanalysis/k19_def.result"
   } 
 
   df <- read.table(resfile,header=TRUE)
   attach(df)
   medianLTC <- median(longest.chain)
   maxLTC <- max(longest.chain)
   LTC3 <- sum(longest.chain>=3)
   LTC5 <- sum(longest.chain>=5)
   LTC10 <- sum(longest.chain>=10)
   medianDE <- median(epidemic.duration)
   maxDE <- max(epidemic.duration)
   DE52 <- sum(epidemic.duration==52)
   medianCNI <- median(epidemic.size)
   maxCNI <- max(epidemic.size)
   CNI10 <- sum(epidemic.size>10)
   CNI100 <- sum(epidemic.size>100)
   CNI1000 <- sum(epidemic.size>1000)
   detach(df)
   cat("\n",file = tablefile)
   cat(gud,pop,sr,cc,medianLTC,LTC3,LTC5,LTC10,maxLTC,medianDE,DE52,maxDE,medianCNI,CNI10,CNI100,CNI1000,maxCNI, file = tablefile, sep=",")

}}}}

close(tablefile)
