# Supplementary material for: High GUD Incidence in the Early 20th Century Created a Particularly Permissive Time Window for the Origin and Initial Spread of Epidemic HIV Strains
Source: PLoS One. 2010 Apr 1;5(4):e9936. doi: 10.1371/journal.pone.0009936 (PMC2848574; doi:10.1371/journal.pone.0009936)
Supplement: Text S3 — Source code of the simulations. (0.03 MB ZIP) [file pone.0009936.s009.zip › table_sa.r]

# Reads the result of simulations (sensitivity analyses) and writes summary statistics into table

# open file for output and write header

tablefile <- file("table.txt", "w")
cat("Scenario Code,Median LTC,Max LTC,LTC>=3,LTC>=5,LTC>=10,Median DE,Max DE,DE=52,Median CNI,Max CNI,CNI>10,CNI>100,CNI>1000", file = tablefile, sep = "")
cat("\n\n",file = tablefile)
cat("Compare the 4 main scenarios with all variants\n",file = tablefile)

for (variant in c("def","NCV_0","NCV_8","NSA_2","MTP_0.43","AM_4","AM_26","NCPC_150","EC_0.01","RPC_high","chr")) {
  for (mainscenario in c("vil","k19","k29","k58")) {
   scenario <- paste(mainscenario,variant,sep="_")
   resfile <- paste(scenario,".result",sep="")
   
   df <- read.table(resfile,header=TRUE)
   attach(df)
   medianLTC <- median(longest.chain)
   maxLTC <- max(longest.chain)
   LTC3 <- sum(longest.chain>=3)
   LTC5 <- sum(longest.chain>=5)
   LTC10 <- sum(longest.chain>=10)
   medianDE <- median(epidemic.duration)
   maxDE <- max(epidemic.duration)
   DE52 <- sum(epidemic.duration==52)
   medianCNI <- median(epidemic.size)
   maxCNI <- max(epidemic.size)
   CNI10 <- sum(epidemic.size>10)
   CNI100 <- sum(epidemic.size>100)
   CNI1000 <- sum(epidemic.size>1000)
   detach(df)
   cat("\n",file = tablefile)
   cat(scenario,medianLTC,maxLTC,LTC3,LTC5,LTC10,medianDE,maxDE,DE52,medianCNI,maxCNI,CNI10,CNI100,CNI1000, file = tablefile, sep=",")
   
  }
  cat("\n",file = tablefile)    
}

cat("\n",file = tablefile)
cat("Compare the variants of each scenario\n",file = tablefile)

for (mainscenario in c("vil","k19","k29","k58")) {
   for (variant in c("def","NCV_0","NCV_8","NSA_2","MTP_0.43","AM_4","AM_26","NCPC_150","EC_0.01","RPC_high","chr")) {
     
   scenario <- paste(mainscenario,variant,sep="_")
   resfile <- paste(scenario,".result",sep="")
   
   df <- read.table(resfile,header=TRUE)
   attach(df)
   medianLTC <- median(longest.chain)
   maxLTC <- max(longest.chain)
   LTC3 <- sum(longest.chain>=3)
   LTC5 <- sum(longest.chain>=5)
   LTC10 <- sum(longest.chain>=10)
   medianDE <- median(epidemic.duration)
   maxDE <- max(epidemic.duration)
   DE52 <- sum(epidemic.duration==52)
   medianCNI <- median(epidemic.size)
   maxCNI <- max(epidemic.size)
   CNI10 <- sum(epidemic.size>10)
   CNI100 <- sum(epidemic.size>100)
   CNI1000 <- sum(epidemic.size>1000)
   detach(df)
   cat("\n",file = tablefile)
   cat(scenario,medianLTC,maxLTC,LTC3,LTC5,LTC10,medianDE,maxDE,DE52,medianCNI,maxCNI,CNI10,CNI100,CNI1000, file = tablefile, sep=",")

  }
  cat("\n",file = tablefile)    
}

close(tablefile)
