# Supplementary material for: High GUD Incidence in the Early 20th Century Created a Particularly Permissive Time Window for the Origin and Initial Spread of Epidemic HIV Strains
Source: PLoS One. 2010 Apr 1;5(4):e9936. doi: 10.1371/journal.pone.0009936 (PMC2848574; doi:10.1371/journal.pone.0009936)
Supplement: Text S3 — Source code of the simulations. (0.03 MB ZIP) [file pone.0009936.s009.zip › readme.txt]

All simulations were carried out using free software. *.r files are scripts written in the R programming language, which can be downloaded at http://www.r-project.org/. *.pl scripts are written in PERL, which can be downloaded at http://aspn.activestate.com/ASPN/Perl.

List of script files used for the simulations in Sousa et al
============================================================

o sim.r -- Main simulation script.

o default.par, kinshasa1919.par, kinshasa1929.par, kinshasa1958.par, village.par -- parameter files.

o callsim.pl -- runs simulations of HIV emergence for the four historical scenarios, with varying combinations of relevant factors to allow for a sensitivity analysis.

o plot_main.r -- script used to generate Fig5 of Sousa et al.

o table_sa.r -- script used to generate Table S3 of Sousa et al.

o callsim_k19.pl -- runs simulated scenarios of HIV emergence obtained by changing one or more assumptions of the Kinshasa 1919 scenario.

o plot_k19.r -- script used to generate Fig6 of Sousa et al.

o table_k19.r -- script used to generate Table S4 of Sousa et al.

---------------------------------------------------------------

o gpl.txt -- GNU GENERAL PUBLIC LICENSE; applicable to sim.r
